# Supplementary material for: Excessive remifentanil during total intravenous anesthesia is associated with increased risk of pain after robotic thyroid surgery
Source: PLoS One. 2018 Dec 14;13(12):e0209078. doi: 10.1371/journal.pone.0209078 (PMC6294434; doi:10.1371/journal.pone.0209078)
Supplement: S1 File — (XLSX) [file pone.0209078.s001.xlsx]

## Sheet: Title
Title: Excessive remifentanil in total intravenous anesthesia increases the risk of pain after robotic thyroid surgery
Autohrs: Hyung-Chul Lee, Ho-Geol Ryu, Hyung-Jun Kim, Yoonsang Park, Seong Mi Yang, Hye-Won Oh, Chul-Woo Jung
Affiliation: Department of Anesthesiology and Pain Medicine, Seoul National University College of Medicine, Seoul National University Hospital, Seoul, Republic of Korea
*Corresponding author E-mail: jungcwoo@gmail.com

## Sheet: Data
Random ID	Sex	Age	Weight	Operation time	Propofol cumulative dose	Propofol dose per weight	Propofol infusion rate	Remifentanil cumulative dose	Remifentanil dose per weight	Remifentanil infusion rate	Remifentanil infusion rate group	MED10	Survival_time	Survival_NRS	PainEvent
1	F	47	63	3.8	2000	31.8	0.14	1850	29.4	0.13	0	0	0.5	5	1
2	F	51	57	4.2	2000	35.1	0.14	1250	21.9	0.09	0	12	1.2	6	1
3	M	60	73	4.1	1840	25.3	0.1	2600	35.8	0.15	0	0	0.6	5	1
4	F	33	63	3.7	1800	28.4	0.13	700	11	0.05	0	0	12.3	4	0
5	F	50	57	3.7	1320	23	0.1	675	11.8	0.05	0	11.5	45.3	3	0
6	F	50	55	2.7	1320	23.9	0.15	1800	32.6	0.2	0	11.5	18.6	4	0
7	F	43	57	2.9	1800	31.4	0.18	2000	34.9	0.2	0	0	10.3	7	1
8	M	65	72	3.8	2780	38.9	0.17	2600	36.4	0.16	0	5	9	3	0
9	F	40	50	4.5	2000	39.6	0.15	2000	39.6	0.15	0	3.3	28.6	4	0
10	F	62	51	3.1	1600	31.3	0.17	1550	30.3	0.16	0	17	12.8	4	0
11	F	60	66	5.8	3000	45.2	0.13	675	10.2	0.03	0	0	0.6	5	1
12	F	59	68	2.9	1600	23.5	0.13	1250	18.4	0.1	0	5	6.1	4	0
13	F	34	52	5	2560	49.3	0.16	2500	48.2	0.16	0	9	11.2	3	0
14	M	41	78	5	2280	29.2	0.1	2700	34.6	0.12	0	0	1.3	5	1
15	F	30	58	5.3	2460	42.6	0.13	1550	26.8	0.08	0	0	10.9	4	0
16	F	56	59	4.4	2400	40.7	0.15	2150	36.4	0.14	0	5	3.3	4	0
17	F	45	60	5.7	2540	42.1	0.12	2000	33.1	0.1	0	12	1.1	6	1
18	F	31	56	5.3	2100	37.3	0.12	2100	37.3	0.12	0	30.5	43.7	6	1
19	F	24	41	4	2000	49.3	0.21	2000	49.3	0.21	1	24	1.5	6	1
20	F	43	55	4.4	2200	39.7	0.15	2100	37.9	0.14	0	36	0.8	5	1
21	F	57	51	4.3	2320	45.9	0.18	2600	51.5	0.2	0	4	20.8	4	0
22	F	32	49	5.1	2380	48.4	0.16	2500	50.8	0.17	0	3	34.9	3	0
23	F	45	70	3.2	2100	30	0.16	2700	38.6	0.2	0	10	14	2	0
24	F	53	54	3.3	1750	32.3	0.16	1500	27.7	0.14	0	0	0.4	3	0
25	F	44	50	5.2	2840	57	0.18	3500	70.3	0.23	1	22.6	10.8	7	1
26	F	50	59	5.2	2480	42.2	0.14	2100	35.8	0.12	0	10	43.8	5	1
27	F	34	47	3.6	1440	30.7	0.14	1800	38.4	0.18	0	12	29.6	3	0
28	F	39	80	3.2	2950	37	0.19	1750	22	0.11	0	0	0.5	6	1
29	F	28	50	3.6	1660	33.3	0.16	2100	42.2	0.2	0	36	29.6	3	0
30	F	37	49	4.8	2600	52.7	0.18	2700	54.8	0.19	0	0	1.5	3	0
31	F	42	62	3.6	1900	30.5	0.14	2250	36.2	0.17	0	4	9.6	4	0
32	F	58	61	3.5	1760	28.8	0.14	2100	34.3	0.16	0	8.6	9.7	3	0
33	F	20	58	3.6	1800	31	0.14	3000	51.6	0.24	1	9	5.7	4	0
34	F	46	55	4.5	2080	37.6	0.14	2650	48	0.18	0	5	32.2	6	1
35	F	48	70	4.4	3200	45.5	0.17	3750	53.3	0.2	0	0	20	3	0
36	F	36	55	9	4300	78.9	0.15	5000	91.7	0.17	0	0	31.2	3	0
37	F	39	55	4.2	1800	32.8	0.13	2300	42	0.17	0	0	1.5	3	0
38	F	50	60	4.5	2160	36.3	0.13	3150	52.9	0.2	0	9	3.3	2	0
39	M	39	74	3.3	2300	30.9	0.16	3350	45	0.23	1	0	9.7	4	0
40	F	41	80	4	2360	29.5	0.12	2550	31.9	0.13	0	0	0.2	4	0
41	F	37	54	3.2	1700	31.3	0.17	1760	32.4	0.17	0	4	13	3	0
42	F	30	51	3.5	1700	33.6	0.16	1600	31.6	0.15	0	0	0.6	4	0
43	F	43	50	3.8	1520	30.2	0.13	1250	24.8	0.11	0	12	29.4	3	0
44	F	57	47	3.7	1700	36.6	0.17	1050	22.6	0.1	0	18.3	12.5	4	0
45	F	54	58	3.3	1600	27.8	0.14	1250	21.7	0.11	0	4	1	4	0
46	F	35	55	2.5	1200	21.8	0.15	1050	19.1	0.13	0	10	1.1	3	0
47	M	34	97	3.8	2700	27.9	0.12	3450	35.7	0.16	0	5	2.9	4	0
48	F	51	61	3.3	1420	23.5	0.12	1450	24	0.12	0	8	18	1	0
49	F	38	60	3.6	1780	29.8	0.14	2000	33.5	0.15	0	11.3	3.5	4	0
50	F	41	59	3	1460	24.9	0.14	1550	26.5	0.15	0	3.3	6.1	3	0
51	M	42	80	4	2000	25	0.1	2000	25	0.1	0	5	0.6	3	0
52	F	48	54	3.8	1600	29.7	0.13	2000	37.1	0.16	0	10.6	1.4	8	1
53	F	38	58	3.3	1380	23.7	0.12	1500	25.7	0.13	0	4	5.8	3	0
54	F	52	62	4.3	2000	32.3	0.12	1500	24.3	0.09	0	0	2.2	4	0
55	F	36	64	3.2	1300	20.2	0.11	1000	15.6	0.08	0	9	8.2	4	0
56	F	52	51	3.6	1480	29.2	0.13	2300	45.5	0.21	1	8	5.7	3	0
57	F	25	56	4.1	1660	29.8	0.12	2650	47.6	0.2	0	7.3	32.5	3	0
58	F	51	55	3.2	1360	24.9	0.13	1500	27.4	0.14	0	4	4.3	3	0
59	M	35	82	4.5	2540	31.2	0.12	2600	31.9	0.12	0	0	40.8	2	0
60	F	34	54	3.7	1560	28.7	0.13	1300	23.9	0.11	0	10.6	0.9	3	0
61	M	47	72	5.3	3000	41.8	0.13	4000	55.8	0.17	0	5	19.8	5	1
62	M	57	66	4.2	1740	26.3	0.1	2750	41.5	0.16	0	0	16.8	3	0
63	F	57	69	3.7	2000	29.1	0.13	1750	25.5	0.12	0	10.6	17.5	5	1
64	F	43	53	4.6	2000	37.9	0.14	3000	56.8	0.21	1	4	7.8	4	0
65	F	43	59	3.1	1340	22.9	0.12	1800	30.7	0.17	0	14	22	3	0
66	F	22	58	2.8	1320	22.9	0.13	1650	28.6	0.17	0	3	7	4	0
67	F	38	50	2.9	1480	29.7	0.17	1600	32.1	0.18	0	13.9	13.2	4	0
68	F	34	55	3.9	1520	27.6	0.12	1720	31.2	0.13	0	8	0.1	6	1
69	F	48	49	3.3	1280	26.3	0.13	1650	34	0.17	0	3	4.5	3	0
70	F	44	52	3.7	1220	23.4	0.11	2200	42.1	0.19	0	0	24.7	4	0
71	F	32	65	3.6	1580	24.4	0.11	1050	16.2	0.08	0	0	0.5	4	0
72	F	34	56	3	1520	27.2	0.15	2000	35.7	0.2	0	16.6	8.5	5	1
73	F	47	61	3.2	1400	23	0.12	2000	32.9	0.17	0	8	6	4	0
74	F	31	52	3.5	1760	33.8	0.16	2200	42.3	0.2	0	4	8.8	4	0
75	F	55	63	3.8	1700	27.2	0.12	1000	16	0.07	0	4	0.9	1	0
76	M	50	64	4.5	2180	34.3	0.13	4000	62.9	0.24	1	0	0.4	3	0
77	F	48	61	4.7	3000	49.5	0.18	5000	82.5	0.29	1	7.3	4.4	4	0
78	F	28	55	4.8	2250	40.8	0.14	2020	36.6	0.13	0	12	44.3	3	0
79	F	35	58	2.7	1100	18.9	0.12	1500	25.8	0.16	0	8	1.5	8	1
80	F	52	62	4.3	3000	48.7	0.19	2360	38.3	0.15	0	10.6	1.2	3	0
81	F	34	77	3.2	2050	26.6	0.14	2100	27.2	0.14	0	5	2.3	4	0
82	F	39	64	3.4	3000	46.9	0.23	3000	46.9	0.23	1	11.3	1	4	0
83	F	30	55	3.3	1480	27	0.13	450	8.2	0.04	0	5	0.5	4	0
84	F	35	91	2.8	1460	16	0.1	1700	18.6	0.11	0	15	0.8	4	0
85	F	51	52	3.8	1380	26.5	0.12	2000	38.4	0.17	0	9.6	18.3	3	0
86	F	51	59	3.8	1420	24.1	0.11	1650	28	0.12	0	4	1.8	6	1
87	F	37	72	4.3	2480	34.3	0.13	3250	45	0.17	0	3.3	7.8	5	1
88	M	32	112	3.6	2600	23.3	0.11	4000	35.8	0.17	0	5	5.5	4	0
89	M	34	80	4.3	3000	37.5	0.15	3000	37.5	0.15	0	11.6	3.8	4	0
90	M	33	64	3.8	1280	20.1	0.09	2700	42.4	0.19	0	7.3	0.8	4	0
91	F	44	58	3.3	1160	19.9	0.1	600	10.3	0.05	0	4	0.7	3	0
92	F	42	53	3.2	1100	20.6	0.11	550	10.3	0.05	0	26.5	14.7	4	0
93	F	30	53	4	1500	28.4	0.12	450	8.5	0.04	0	13.9	1.1	3	0
94	F	44	55	4.1	2000	36.3	0.15	3000	54.4	0.22	1	4	0.7	4	0
95	F	26	40	3.6	1060	26.5	0.12	1100	27.5	0.13	0	0	0.4	4	0
96	M	51	99	3.6	2000	20.3	0.09	1250	12.7	0.06	0	14.6	29.6	5	1
97	F	37	58	3	1360	23.4	0.13	1300	22.4	0.13	0	4	13.3	2	0
98	F	37	62	3.6	1840	29.5	0.14	1500	24	0.11	0	16	18.3	4	0
99	F	61	54	2.7	1300	24	0.15	2000	37	0.22	1	3	1	4	0
100	M	36	78	3.3	1720	22.1	0.11	2750	35.3	0.18	0	0	0.8	3	0
101	F	53	73	3.1	2020	27.5	0.15	2200	30	0.16	0	5	0.7	4	0
102	F	54	57	3.1	1680	29.6	0.16	2100	36.9	0.2	0	4	18.3	3	0
103	F	38	50	3	360	7.2	0.04	250	5	0.03	0	0	1.3	3	0
104	M	72	61	8.2	3080	50.8	0.1	2400	39.6	0.08	0	6.5	41	4	0
105	F	41	77	3.2	2000	26	0.14	2000	26	0.14	0	10	21.8	4	0
106	F	56	56	2.5	1220	21.6	0.15	1250	22.1	0.15	0	4	0.7	4	0
107	F	30	50	2.8	1500	30	0.18	2000	40	0.24	1	18.2	7.1	4	0
108	F	47	81	4.1	2400	29.5	0.12	2500	30.7	0.13	0	13.3	3.2	2	0
109	F	57	62	3.1	1430	23.1	0.12	1700	27.5	0.15	0	8	0.8	4	0
110	F	58	62	3.2	1800	29.1	0.15	1800	29.1	0.15	0	0	0.8	4	0
111	F	54	57	3	1480	25.9	0.14	1200	21	0.12	0	13	14.3	3	0
112	F	52	56	3.7	2000	35.9	0.16	1750	31.4	0.14	0	0	5.6	4	0
113	F	31	57	3.7	1860	32.8	0.15	2000	35.3	0.16	0	4	1.7	4	0
114	M	53	77	2.7	1440	18.6	0.12	1450	18.7	0.12	0	5	9.3	3	0
115	F	34	49	3.6	1480	30.4	0.14	2500	51.3	0.24	1	22.7	1.3	3	0
116	F	42	60	3.4	1640	27.5	0.13	1750	29.4	0.14	0	20.6	0.9	4	0
117	F	43	57	4.3	2060	36	0.14	2100	36.7	0.14	0	7.3	11.8	2	0
118	F	36	47	3.8	1600	34.3	0.15	2200	47.2	0.21	1	0	0.5	4	0
119	F	59	63	3.1	1780	28.4	0.15	1800	28.7	0.16	0	25.8	4.1	3	0
120	F	43	57	4.5	2380	41.6	0.15	2000	35	0.13	0	6.5	1.3	5	1
121	F	36	49	3.1	1100	22.5	0.12	1500	30.7	0.16	0	8	6.2	4	0
122	F	48	58	3.7	1620	28	0.13	1850	32	0.15	0	0	36.6	3	0
123	F	51	49	3.3	1060	21.7	0.11	1100	22.6	0.12	0	3	18	3	0
124	F	36	46	3.1	1200	26.1	0.14	1750	38.1	0.21	1	3	0.4	3	0
125	M	42	81	3	2800	34.8	0.19	2300	28.6	0.16	0	29.7	26.8	4	0
126	F	41	50	3.7	2520	50.2	0.23	2050	40.9	0.18	0	0	2.2	3	0
127	F	49	52	3.1	1200	22.9	0.12	1650	31.5	0.17	0	8	4.1	3	0
128	M	35	101	4.6	3560	35.1	0.13	3650	36	0.13	0	5	8	3	0
129	F	45	52	3.3	1500	29	0.14	1750	33.8	0.17	0	0	6	3	0
130	F	42	56	3.3	1340	23.9	0.12	1400	25	0.12	0	8	0.9	5	1
131	F	39	74	3.1	1900	25.7	0.14	1750	23.7	0.13	0	16.6	6.2	3	0
132	F	46	53	3.4	1420	26.8	0.13	1450	27.4	0.13	0	0	1	4	0
133	F	44	49	3.6	1800	36.9	0.17	1900	38.9	0.18	0	3.3	5.7	2	0
134	F	24	77	3.2	2380	31.1	0.16	2350	30.7	0.16	0	11.6	3	4	0
135	F	34	55	4.2	3380	61.8	0.24	2400	43.9	0.17	0	0	2.6	4	0
136	F	22	50	3.4	1820	36.6	0.18	700	14.1	0.07	0	3.3	2.2	4	0
137	F	46	50	3.7	1800	36	0.16	2250	45	0.2	0	5	12.7	3	0
138	F	41	43	3.5	1700	39.4	0.19	1650	38.2	0.18	0	8	5.8	3	0
139	F	28	48	3.8	1400	29.2	0.13	1500	31.3	0.14	0	0	21.5	3	0
140	M	57	79	3.4	1900	24.1	0.12	1500	19.1	0.09	0	5	9.8	4	0
141	M	20	79	3.1	2300	29.2	0.16	2250	28.5	0.15	0	5	1.8	4	0
142	F	39	48	3.3	1040	21.6	0.11	1350	28	0.14	0	5	0.9	4	0
143	M	33	89	5	3200	36	0.12	3050	34.3	0.11	0	5	16.3	4	0
144	M	42	81	3.9	2200	27.3	0.12	2900	36	0.15	0	37.4	0.8	7	1
145	F	36	56	3	1600	28.5	0.16	2000	35.6	0.2	0	5	0.6	4	0
146	F	41	57	4	2000	35.3	0.15	2500	44.1	0.18	0	11.1	2	4	0
147	F	50	58	3	1400	24.1	0.13	1500	25.8	0.14	0	5	1	3	0
148	M	33	100	3.5	2480	24.8	0.12	3050	30.5	0.15	0	5	5.8	3	0
149	F	45	72	3.9	2500	35	0.15	2250	31.5	0.13	0	12	4.8	3	0
150	F	43	64	3.6	1800	28.1	0.13	1700	26.5	0.12	0	11.6	1.2	3	0
151	F	41	59	3.9	2200	37.6	0.16	3100	52.9	0.23	1	27.3	21.3	3	0
152	F	28	56	3.2	1760	31.6	0.16	2150	38.6	0.2	0	12	1.3	4	0
153	F	35	74	3.7	1860	25.3	0.12	2100	28.6	0.13	0	12	36.7	4	0
154	F	39	52	3.4	1400	27.1	0.13	1250	24.2	0.12	0	12	1.2	3	0
155	F	50	64	3.9	2000	31.3	0.13	2500	39.1	0.17	0	25.2	8.8	4	0
156	M	50	76	4.6	2700	35.8	0.13	3000	39.7	0.15	0	26.5	44.1	5	1
157	F	32	51	3.8	1400	27.4	0.12	2300	45	0.2	0	15.3	21.7	3	0
158	M	41	77	4.4	2300	29.9	0.11	2650	34.4	0.13	0	24	28.8	4	0
159	F	52	56	3.5	1520	27.4	0.13	2300	41.4	0.2	0	12	5.8	3	0
160	F	42	57	3.5	1640	28.6	0.14	2500	43.6	0.21	1	27.3	5.5	3	0
161	F	46	50	3.8	1400	27.9	0.12	2500	49.9	0.22	1	12	5.2	3	0
162	F	46	50	4	1600	31.9	0.13	2500	49.9	0.21	1	15.3	2.7	3	0
163	F	33	72	4.7	3000	41.9	0.15	3600	50.3	0.18	0	27.3	16	3	0
164	F	48	57	3.8	1960	34.3	0.15	2000	35	0.15	0	27.3	5.3	4	0
165	F	41	53	3	1260	23.6	0.13	1850	34.6	0.19	0	12	0.7	4	0
166	F	24	54	3.7	1600	29.7	0.14	3000	55.8	0.25	1	12	1.2	3	0
167	F	27	83	4.6	3100	37.3	0.14	5000	60.2	0.22	1	12	16.8	4	0
168	F	28	44	3.4	1200	27.5	0.13	2000	45.9	0.22	1	12	29.9	3	0
169	F	29	50	4.6	1800	35.8	0.13	1650	32.8	0.12	0	33.9	0.6	3	0
170	F	43	58	3.8	1600	27.5	0.12	2000	34.4	0.15	0	12	3.7	3	0
171	F	34	60	4.3	2000	33.1	0.13	3350	55.5	0.22	1	15.3	4.2	4	0
172	F	56	54	3.6	1400	26.1	0.12	2000	37.3	0.17	0	12	36.7	4	0
173	F	20	53	4.3	1700	32.1	0.12	2000	37.8	0.15	0	0	4	3	0
174	F	36	72	2.9	1680	23.3	0.13	1450	20.2	0.12	0	42.6	37.3	3	0
175	M	42	69	3.7	1900	27.5	0.13	2600	37.7	0.17	0	0	18.5	4	0
176	F	49	53	3.8	1620	30.9	0.13	2250	42.9	0.19	0	0	0.4	4	0
177	F	27	55	3.9	2000	36.6	0.16	2000	36.6	0.16	0	27.3	0.7	4	0
178	M	40	69	2.8	1400	20.3	0.12	2000	28.9	0.17	0	3.3	18.8	4	0
179	F	31	72	4	2600	36.1	0.15	2350	32.6	0.14	0	18.6	0.3	3	0
180	F	45	63	3.3	1900	30	0.15	2200	34.8	0.17	0	0	22	3	0
181	F	41	53	3.1	1400	26.2	0.14	1600	30	0.16	0	18.5	0.7	3	0
182	F	53	56	3.7	1840	33.1	0.15	1350	24.3	0.11	0	39.3	9.2	4	0
183	F	42	59	3.5	2000	34	0.16	2500	42.5	0.2	0	24	0.7	6	1
184	F	45	60	3.4	1500	24.8	0.12	1400	23.2	0.11	0	12	0.7	4	0
185	M	39	73	4.5	2320	31.7	0.12	3000	41	0.15	0	5	20.8	3	0
186	F	33	47	4.7	2100	44.7	0.16	1800	38.3	0.14	0	12	0.8	5	1
187	M	28	70	2.6	1420	20.3	0.13	2400	34.3	0.22	1	15.3	6.7	4	0
188	F	18	47	3.2	1100	23.6	0.12	1750	37.5	0.2	0	32.3	4.8	4	0
189	M	37	85	3.6	2000	23.6	0.11	2300	27.2	0.12	0	0	2	4	0
190	M	42	65	4.3	2100	32.3	0.13	1600	24.6	0.1	0	0	45.2	4	0
191	F	33	63	4.5	2400	38.3	0.14	2600	41.5	0.15	0	12	4.4	4	0
192	F	28	50	6.3	2300	46.1	0.12	3200	64.1	0.17	0	0	1.9	3	0
193	F	34	65	3.9	2500	38.3	0.16	2700	41.4	0.18	0	6.5	1.7	5	1
194	F	51	71	3.9	2000	28.1	0.12	2000	28.1	0.12	0	20.3	29.5	5	1
195	F	46	63	3.3	1840	29.1	0.15	2060	32.6	0.16	0	0	0.6	4	0
196	F	52	55	3.1	1500	27.4	0.15	2600	47.4	0.26	1	17	2.7	4	0
197	F	49	61	3.5	2300	37.8	0.18	2900	47.7	0.23	1	17	4.8	3	0
198	M	30	77	3.5	1900	24.7	0.12	2600	33.8	0.16	0	18.5	12.7	5	1
199	F	55	42	3.1	1100	26	0.14	1250	29.6	0.16	0	24	18.2	1	0
200	F	34	50	6.3	2800	56.1	0.15	3700	74.1	0.2	0	24	0.6	4	0
201	F	46	59	3.5	1560	26.6	0.13	1740	29.7	0.14	0	12	0.8	3	0
202	F	43	63	3	1200	19	0.11	1100	17.4	0.1	0	12	1.6	6	1
203	F	51	58	2.6	1040	17.9	0.12	1000	17.2	0.11	0	36	0.9	6	1
204	F	43	56	3.3	1500	26.9	0.13	1600	28.7	0.14	0	27.3	18	3	0
205	F	38	45	3.3	1200	26.8	0.13	1000	22.3	0.11	0	32.3	46	3	0
206	F	50	49	3.9	1500	30.6	0.13	2500	51	0.22	1	15.3	12.3	4	0
207	F	36	52	4.2	2000	38.2	0.15	2400	45.8	0.18	0	18.6	12	3	0
208	F	26	53	3.5	1800	33.7	0.16	1400	26.2	0.12	0	0	0.6	3	0
209	F	23	44	3.3	1300	29.5	0.15	1360	30.8	0.15	0	12	46.1	4	0
210	F	42	50	2.6	1000	20.1	0.13	1600	32.2	0.21	1	15.3	1.6	3	0
211	M	57	81	4.5	1000	12.4	0.05	3360	41.6	0.16	0	5	0.8	6	1
212	F	35	65	3.3	1500	23.2	0.12	1700	26.3	0.13	0	5	6	4	0
213	F	48	64	3.2	1500	23.4	0.12	1500	23.4	0.12	0	24	0.3	5	1
214	F	36	58	3.6	1700	29.4	0.14	1500	26	0.12	0	12	0.2	4	0
215	F	32	53	3	1640	30.8	0.17	1740	32.7	0.18	0	12	2.6	4	0
216	F	49	52	3.6	1480	28.4	0.13	2000	38.4	0.18	0	12	21.7	3	0
217	F	40	51	3.6	1200	23.7	0.11	2000	39.5	0.19	0	15.3	18	5	1
218	M	34	78	2.6	360	4.6	0.03	2000	25.5	0.17	0	12	0.4	3	0
219	F	55	51	3	1180	23.1	0.13	1220	23.9	0.13	0	30.6	46.3	2	0
220	F	26	56	3.1	1300	23.2	0.12	1440	25.7	0.14	0	24	26.7	3	0
221	F	33	51	3.8	1540	30.4	0.14	2800	55.3	0.25	1	12	12.7	4	0
222	F	47	57	3.7	200	3.5	0.02	2400	42	0.19	0	12	0.5	5	1
223	F	51	52	3.3	1100	21.2	0.11	1200	23.1	0.12	0	5	22.2	3	0
224	F	36	58	3.4	1500	25.7	0.12	2300	39.3	0.19	0	12	1.8	4	0
225	F	39	61	3.3	1700	27.7	0.14	2600	42.4	0.21	1	21.9	2.5	4	0
226	F	36	44	4.7	1540	34.7	0.12	1400	31.5	0.11	0	15.3	0.7	4	0
227	F	28	59	3.5	1800	30.3	0.14	2000	33.6	0.16	0	15.3	21.7	3	0
228	F	55	62	3.9	2040	32.7	0.14	1840	29.5	0.13	0	27.3	8.5	3	0
229	F	64	57	3.7	1340	23.6	0.11	1160	20.5	0.09	0	6.6	45.7	3	0
230	F	35	72	3.5	1640	22.8	0.11	1840	25.6	0.12	0	27.3	5.8	3	0
231	F	41	59	4.3	1800	30.6	0.12	2000	34	0.13	0	12	20.8	4	0
232	F	43	60	3.2	1480	24.7	0.13	1460	24.4	0.13	0	23.6	1.1	4	0
233	F	50	53	4.1	1600	30.4	0.12	2040	38.7	0.16	0	13.1	17.2	4	0
234	F	38	67	3.8	2000	29.9	0.13	3260	48.8	0.21	1	24	12.3	5	1
235	F	38	61	3.6	1540	25.3	0.12	2700	44.4	0.21	1	12	13.3	4	0
236	F	47	56	3	1220	21.7	0.12	1500	26.6	0.15	0	5	6.3	4	0
237	M	45	70	3.8	1820	26.1	0.11	1800	25.8	0.11	0	26.9	2.3	1	0
238	F	40	65	3.4	1850	28.6	0.14	2000	30.9	0.15	0	12	5.8	3	0
239	F	49	55	3.8	1420	25.7	0.11	1780	32.2	0.14	0	29	5.5	4	0
240	F	35	57	3.1	1500	26.3	0.14	2200	38.6	0.21	1	27.3	1.5	4	0
241	F	48	53	4.5	2000	37.7	0.14	2000	37.7	0.14	0	30.6	20.8	3	0
242	F	35	69	3.8	1800	26.1	0.11	1800	26.1	0.11	0	12	29.5	3	0
243	F	52	56	4.2	2340	41.9	0.17	2260	40.5	0.16	0	12	31.8	3	0
244	F	38	52	3.7	1700	32.6	0.15	1600	30.7	0.14	0	6.6	2.7	3	0
245	F	34	57	4.2	2000	35	0.14	2900	50.7	0.2	0	27.3	41	4	0
246	F	46	62	4.3	2400	38.7	0.15	2800	45.2	0.18	0	15.3	1.8	4	0
247	F	40	55	3.7	1600	29	0.13	1400	25.4	0.12	0	29	12.7	3	0
248	F	37	53	3.7	2000	37.8	0.17	2000	37.8	0.17	0	15.3	0.7	7	1
249	F	40	55	3.5	1800	32.6	0.16	2000	36.3	0.17	0	20.3	14.5	4	0
250	F	35	50	3.3	1260	25.4	0.13	1500	30.2	0.15	0	24	6	4	0
251	F	29	38	4.2	1400	36.7	0.15	1300	34.1	0.14	0	12	2.8	3	0
252	M	45	82	3.6	3000	36.4	0.17	2800	34	0.16	0	37.2	0.4	6	1
253	F	60	63	2.2	1200	18.9	0.15	800	12.6	0.1	0	15.3	1.1	3	0
254	F	33	63	3.4	1680	26.5	0.13	1540	24.3	0.12	0	29	3.8	3	0
255	F	34	58	3.6	1540	26.8	0.12	1800	31.3	0.15	0	17	45.6	3	0
256	F	49	69	3.5	2200	31.9	0.15	1700	24.7	0.12	0	24	3	4	0
257	F	35	64	3.6	1800	28.3	0.13	1920	30.2	0.14	0	12	29.7	3	0
258	F	55	53	4	1600	30	0.12	1250	23.4	0.1	0	0	0.9	4	0
259	F	38	51	3.4	1580	31.1	0.15	1900	37.4	0.18	0	24	3.4	5	1
260	F	60	55	3.4	1700	30.9	0.15	850	15.4	0.08	0	15.3	2.3	2	0
261	F	35	67	3.3	1540	22.8	0.11	1460	21.7	0.11	0	27.3	0.8	3	0
262	F	38	58	4.3	2400	41.1	0.16	3000	51.3	0.2	0	20.3	36.1	5	1
263	M	46	68	3.5	2200	32.6	0.15	2400	35.6	0.17	0	15.3	25.2	4	0
264	F	40	56	4.3	2200	39.4	0.15	2200	39.4	0.15	0	45.9	21.2	4	0
265	M	49	75	4.8	3200	42.4	0.15	1320	17.5	0.06	0	0	0.2	4	0
266	F	21	59	3.5	2200	37.3	0.18	2200	37.3	0.18	0	25.2	12.8	3	0
267	F	44	50	3.1	1440	28.9	0.15	560	11.2	0.06	0	12	0.7	4	0
268	F	50	54	3.5	1520	28.2	0.13	1840	34.1	0.16	0	18.5	2.8	3	0
269	F	58	54	3.9	1600	29.7	0.13	1300	24.2	0.1	0	12	0.6	7	1
270	F	55	46	3.7	1300	28.4	0.13	1500	32.8	0.15	0	12	0.9	4	0
271	F	22	56	3.8	2000	35.7	0.16	2800	50	0.22	1	3.3	38.8	3	0
272	F	34	56	3.5	1500	26.8	0.13	2200	39.3	0.19	0	12	39.2	3	0
273	F	25	84	4	2800	33.2	0.14	3200	38	0.16	0	27.3	36.2	3	0
274	F	40	58	3.8	2000	34.5	0.15	1360	23.5	0.1	0	0	1.3	3	0
275	F	25	51	3	1300	25.3	0.14	1700	33.1	0.18	0	15.3	25.3	4	0
276	F	60	70	3.4	2000	28.7	0.14	1500	21.5	0.11	0	23.6	2	3	0
277	F	23	72	3.8	2200	30.7	0.13	2200	30.7	0.13	0	42.1	17.8	3	0
278	F	49	57	4.1	1820	31.9	0.13	1480	25.9	0.11	0	12	0.9	3	0
279	F	29	57	5.3	3000	53.1	0.17	3000	53.1	0.17	0	32.3	20	3	0
280	F	56	63	2.8	1320	20.8	0.12	1200	18.9	0.11	0	12	4.5	4	0
281	F	30	50	3.7	1200	24	0.11	1000	20	0.09	0	12	0.5	3	0
282	F	37	58	3.1	1100	18.9	0.1	800	13.7	0.07	0	12	5.8	4	0
283	F	26	49	2.3	1000	20.5	0.15	1300	26.7	0.2	0	17	14	3	0
284	F	56	47	3.6	1600	34.3	0.16	1700	36.4	0.17	0	12	9.9	3	0
285	F	29	53	3.3	1240	23.5	0.12	1240	23.5	0.12	0	27.3	1.2	3	0
286	F	32	71	3.8	1600	22.6	0.1	1400	19.8	0.09	0	12	4	4	0
287	F	30	44	3.9	1600	36	0.15	2240	50.5	0.21	1	5	0.5	3	0
288	F	53	53	2.8	1200	22.8	0.14	1400	26.6	0.16	0	12	1.9	4	0
289	F	18	56	4	1700	30.1	0.13	1600	28.4	0.12	0	12	4.5	2	0
290	F	40	54	2.4	1000	18.4	0.13	1200	22.1	0.15	0	6.5	6.6	3	0
291	F	23	42	3.4	1040	24.8	0.12	1760	42	0.2	0	41	0.8	4	0
292	F	41	68	4.4	2600	38.5	0.14	2600	38.5	0.14	0	0	0.4	4	0
293	F	54	54	3.1	1400	25.7	0.14	1400	25.7	0.14	0	12	4.1	4	0
294	F	39	47	3.8	1400	29.9	0.13	1240	26.4	0.12	0	23.5	0.9	3	0
295	M	37	85	3.4	2000	23.6	0.12	2700	31.9	0.16	0	0	17.8	3	0
296	F	25	62	3.6	1600	25.9	0.12	1800	29.1	0.14	0	12	0.6	4	0
297	F	48	55	3.2	1500	27.5	0.14	1800	33	0.17	0	3.3	42.3	2	0
298	F	28	53	3.2	1400	26.7	0.14	2000	38.1	0.2	0	24	12.9	2	0
299	F	32	64	3.2	1500	23.5	0.12	1400	22	0.12	0	6.6	2.8	4	0
300	F	21	50	4.2	1500	29.9	0.12	2200	43.9	0.18	0	12	17.5	3	0
301	F	46	54	4.2	1700	31.3	0.13	2000	36.8	0.15	0	0	5.2	4	0
302	F	30	48	2.9	1260	26	0.15	1600	33.1	0.19	0	0.4	2.2	3	0
303	F	38	43	5.4	1800	42.2	0.13	2900	67.9	0.21	1	0	6.7	4	0
304	F	35	52	3.9	1600	30.6	0.13	1400	26.8	0.11	0	5	1	5	1
305	F	30	56	3.4	1400	25	0.12	1600	28.6	0.14	0	30.6	45.9	3	0
306	F	29	55	3.4	1500	27.2	0.13	1400	25.4	0.12	0	36	18.2	4	0
307	F	50	68	2.9	2000	29.3	0.17	2200	32.3	0.18	0	12	1.3	4	0
308	F	55	51	3.5	1400	27.2	0.13	1500	29.2	0.14	0	18.6	9.8	4	0
309	F	35	49	3.5	1300	26.7	0.13	1800	37	0.18	0	12	0.8	4	0
310	F	37	49	3.5	1400	28.7	0.14	1400	28.7	0.14	0	12	1.9	3	0
311	F	46	47	3.5	1600	33.8	0.16	600	12.7	0.06	0	12	2.7	3	0
312	F	30	49	4.1	1600	32.9	0.13	2000	41.1	0.17	0	12	1.7	6	1
313	F	28	57	5.5	2400	42.1	0.13	3600	63.2	0.19	0	12	1.2	1	0
314	F	31	52	4	1500	29	0.12	1800	34.8	0.15	0	17	0.1	4	0
315	F	41	52	3.2	2000	38.5	0.2	1500	28.9	0.15	0	12	1.8	5	1
316	F	35	48	4	1800	37.8	0.16	2400	50.4	0.21	1	30.5	32.7	3	0
317	F	17	61	3.2	1340	22	0.12	1600	26.2	0.14	0	17	0.7	0	0
318	F	55	65	3.5	2000	30.7	0.15	2000	30.7	0.15	0	5	1.8	2	0
319	F	46	67	3.9	2300	34.4	0.15	2620	39.2	0.17	0	5	0.7	4	0
320	F	38	56	4.3	1700	30.2	0.12	1300	23.1	0.09	0	6.5	17.1	4	0
321	F	40	69	3.3	1700	24.8	0.13	1300	19	0.1	0	18.5	30	4	0
322	F	54	67	4.4	2700	40	0.15	2000	29.7	0.11	0	12	2.5	4	0
323	F	35	58	3	1000	17.2	0.09	1800	30.9	0.17	0	17	18.5	4	0
324	F	55	58	3.3	1500	25.7	0.13	1600	27.4	0.14	0	12	18	3	0
325	F	19	67	3.3	2000	29.8	0.15	2700	40.2	0.2	0	15.3	1.8	3	0
326	M	40	70	3.3	2100	30.1	0.15	2100	30.1	0.15	0	0	0.3	4	0
327	F	35	51	3	1600	31.2	0.17	1700	33.1	0.18	0	20.3	0.6	3	0
328	F	33	61	3.6	2200	36.1	0.17	3000	49.2	0.23	1	12	2.8	4	0
329	F	63	47	3.1	1200	25.7	0.14	1500	32.2	0.17	0	12	10.3	3	0
330	M	34	62	5.1	2700	43.5	0.14	3200	51.6	0.17	0	12	0.5	5	1
331	F	35	62	3.4	2000	32.1	0.16	2000	32.1	0.16	0	12	0.9	4	0
332	F	42	58	3.2	1300	22.5	0.12	2000	34.6	0.18	0	17	1.7	4	0
333	F	28	51	2.8	1300	25.5	0.15	1500	29.4	0.17	0	17	0.6	4	0
334	F	44	61	4.4	2200	36	0.14	2700	44.2	0.17	0	0	2.3	4	0
335	F	48	66	3.4	1900	28.6	0.14	2300	34.7	0.17	0	5	1.7	4	0
336	F	55	52	3	2000	38.5	0.21	2000	38.5	0.21	1	12	4.2	4	0
337	F	32	47	3.7	1500	32.1	0.15	1600	34.3	0.16	0	15.3	5.7	4	0
338	F	26	54	2.3	1100	20.4	0.15	1300	24.2	0.17	0	12	0.9	4	0
339	F	29	57	3.8	2000	35.1	0.15	1500	26.3	0.11	0	12.4	18.7	4	0
340	F	43	58	3.8	1800	31	0.14	2400	41.3	0.18	0	0	0.5	4	0
341	F	37	67	6.2	3400	50.5	0.14	3700	55	0.15	0	23.5	19	4	0
342	F	46	58	4.6	2000	34.4	0.12	1000	17.2	0.06	0	24	0.3	6	1
343	F	38	61	4	1800	29.5	0.12	2400	39.3	0.16	0	0	8.3	4	0
344	F	39	59	3.7	1640	27.7	0.13	1940	32.7	0.15	0	40.3	45.8	3	0
345	F	39	59	3.2	1600	27.3	0.14	1600	27.3	0.14	0	0	6.4	1	0
346	F	34	68	3.2	1400	20.5	0.11	1500	22	0.12	0	0	2.2	3	0
347	F	51	64	3.3	1640	25.7	0.13	1620	25.4	0.13	0	18.5	4.4	1	0
348	F	31	54	4	1800	33.1	0.14	2200	40.4	0.17	0	29	0.9	5	1
349	F	30	56	3.8	2100	37.8	0.17	1820	32.8	0.15	0	15.3	17.8	4	0
350	F	46	62	3.8	2000	32.3	0.14	2000	32.3	0.14	0	3.3	17	3	0
351	F	60	75	3.9	2200	29.4	0.13	2200	29.4	0.13	0	24	12.3	3	0
352	F	29	56	3.9	2000	35.6	0.15	2000	35.6	0.15	0	3.3	4.3	3	0
353	F	30	68	3.5	1800	26.5	0.13	1900	28	0.13	0	12	2.2	3	0
354	F	56	58	2.4	1300	22.5	0.16	1400	24.3	0.17	0	0	10.9	3	0
355	F	54	72	5.8	2200	30.5	0.09	2800	38.8	0.11	0	47.6	34.5	2	0
356	F	48	58	3.6	1300	22.5	0.1	1200	20.8	0.1	0	9.8	6.1	4	0
357	F	43	49	3.1	1300	26.7	0.14	1400	28.8	0.16	0	11.5	6.3	4	0
358	F	40	52	3.7	1500	28.7	0.13	2000	38.3	0.17	0	0	4.2	4	0
359	F	27	60	3.8	1800	30.2	0.13	1000	16.8	0.07	0	27.3	24.3	4	0
360	F	38	67	5.3	3300	49.6	0.16	3400	51.1	0.16	0	35	6.5	4	0
361	F	40	55	2.7	1400	25.5	0.16	1500	27.3	0.17	0	0	1	3	0
362	F	59	65	3.8	1800	27.5	0.12	1900	29	0.13	0	5	21.3	4	0
363	F	41	73	7.6	4600	63.1	0.14	1500	20.6	0.05	0	17	1.5	4	0
364	F	36	58	2.8	1200	20.8	0.12	1300	22.5	0.13	0	0	0.9	4	0
365	F	56	54	3.5	1720	31.8	0.15	1300	24	0.11	0	6.5	12.7	4	0
366	F	49	56	3.9	1800	32.3	0.14	1900	34.1	0.14	0	24	0.9	4	0
367	F	23	47	3.3	1700	35.8	0.18	2200	46.4	0.24	1	12	4.5	4	0
368	F	35	49	4.5	1600	32.9	0.12	2400	49.4	0.18	0	6.5	2	3	0
369	F	32	79	3.7	2500	31.6	0.14	2300	29	0.13	0	47.6	33.5	3	0
370	F	28	61	3.7	2200	36.2	0.16	2000	32.9	0.15	0	20.3	2.3	3	0
371	F	56	67	3.6	1800	27	0.12	1400	21	0.1	0	17	0.7	3	0
372	F	27	55	4.7	1400	25.5	0.09	2000	36.4	0.13	0	0	28.4	3	0
373	F	43	68	3	1700	25.2	0.14	1300	19.3	0.11	0	12	13.2	5	1
374	F	28	56	4.2	2200	39.2	0.16	2700	48.1	0.19	0	0	0.3	3	0
375	F	52	51	4.7	2000	39.2	0.14	2000	39.2	0.14	0	15.3	35.5	2	0
376	F	36	52	4.3	2100	40.2	0.15	3300	63.1	0.24	1	36	3	2	0
377	F	44	55	4.2	2000	36.3	0.15	800	14.5	0.06	0	18.6	2.8	4	0
378	F	60	51	3.9	2000	39.1	0.17	1000	19.6	0.08	0	11.6	0.5	4	0
379	F	35	55	5	2000	36.1	0.12	2600	46.9	0.16	0	36	4.3	3	0
380	M	46	83	5.4	3400	41	0.13	3700	44.6	0.14	0	0	19.8	4	0
381	F	31	49	4.3	2200	44.5	0.17	2700	54.7	0.21	1	24	2	4	0
382	F	50	57	4.8	2000	35	0.12	2400	42	0.14	0	12	0.5	5	1
383	F	51	49	4.4	1750	35.6	0.13	2300	46.8	0.18	0	30.6	9.8	4	0
384	F	43	59	3.6	2000	33.7	0.15	2500	42.1	0.19	0	18.6	2.4	4	0
385	F	41	61	3.9	1800	29.3	0.12	1700	27.7	0.12	0	8.3	5.2	3	0
386	F	36	57	3.5	1600	28.3	0.13	1200	21.2	0.1	0	30.5	21.3	4	0
387	F	60	59	4.6	2300	39	0.14	2200	37.3	0.14	0	0	0.4	4	0
388	F	35	65	4.7	2400	36.7	0.13	3000	45.8	0.16	0	24	0	4	0
389	F	24	63	4.3	2100	33.5	0.13	2000	31.9	0.12	0	12	5	3	0
390	F	27	52	4.2	1600	31.1	0.12	1300	25.2	0.1	0	32.3	16	3	0
391	F	40	50	5	2000	40.3	0.13	2100	42.3	0.14	0	39.3	35.5	4	0
392	M	59	84	3.9	2000	23.9	0.1	1300	15.5	0.07	0	0	2.5	3	0
393	F	22	44	4	1600	36.2	0.15	3000	67.8	0.28	1	0	2.1	3	0
394	F	34	55	3.7	1800	32.8	0.15	2300	41.9	0.19	0	5	0.4	3	0
395	F	38	48	5.2	2000	41.4	0.13	3000	62.1	0.2	0	11.5	4.3	4	0
396	F	35	52	4.5	2000	38.5	0.14	3000	57.7	0.21	1	27.3	16.8	3	0
397	F	43	57	4.9	2240	39.6	0.13	1400	24.8	0.08	0	15.3	3.4	3	0
398	F	46	59	4.3	2500	42.7	0.16	2600	44.4	0.17	0	21.9	29.2	3	0
399	F	21	62	5.8	2500	40.6	0.12	4000	65	0.19	0	30.5	0.8	4	0
400	F	47	54	4.3	1500	27.7	0.11	1200	22.1	0.09	0	17	0.4	5	1
401	F	53	58	4.4	2200	37.7	0.14	2400	41.2	0.16	0	12	8.8	4	0
402	F	23	62	6	4000	64.4	0.18	5000	80.5	0.22	1	18.5	0.5	5	1
403	F	42	68	4.8	2300	33.9	0.12	2600	38.3	0.13	0	6.6	44.7	5	1
404	F	31	56	4.5	2000	35.9	0.13	2100	37.7	0.14	0	33.8	36	4	0
405	F	54	48	3.8	1300	27	0.12	1300	27	0.12	0	5	0.6	4	0
406	F	42	49	3.8	1500	30.4	0.13	1800	36.5	0.16	0	24	5.3	4	0
407	F	43	51	4.9	2000	39.2	0.13	2400	47.1	0.16	0	0	4.5	3	0
408	F	53	62	3.4	2000	32.2	0.16	1600	25.7	0.13	0	6.5	39.6	4	0
409	M	39	102	4.2	3400	33.4	0.13	3000	29.5	0.12	0	12	5.2	3	0
410	F	19	43	4.4	1540	36.1	0.14	2220	52	0.2	0	12	1.7	3	0
411	M	52	73	4.3	2400	33.1	0.13	3100	42.8	0.17	0	42.6	7.1	4	0
412	M	40	80	4.3	3000	37.4	0.14	4000	49.8	0.19	0	44.3	47	4	0
413	M	47	75	3.9	2400	31.9	0.13	2900	38.6	0.16	0	5	5.3	4	0
414	F	42	49	4	1500	30.7	0.13	2300	47.1	0.2	0	24	0.4	4	0
415	F	46	66	3.7	1800	27.3	0.12	1700	25.8	0.12	0	32.3	21.3	3	0
416	F	43	60	4	2400	40.2	0.17	1600	26.8	0.11	0	0	12.3	3	0
417	F	41	79	4.3	3200	40.8	0.16	2200	28	0.11	0	0	1.9	4	0
418	F	27	56	5	2000	35.6	0.12	4000	71.1	0.24	1	24	4.8	4	0
419	F	51	50	3.8	2000	39.8	0.17	2000	39.8	0.17	0	8.3	45.6	5	1
420	F	33	62	4.2	2200	35.7	0.14	2500	40.6	0.16	0	12	0.3	4	0
421	F	43	55	3.9	2000	36.2	0.15	2400	43.4	0.18	0	12	2.5	3	0
422	F	60	71	4.2	2800	39.4	0.16	2800	39.4	0.16	0	14.9	40.7	3	0
423	F	27	53	3.9	1700	32.4	0.14	2800	53.3	0.23	1	12	17.3	4	0
424	F	53	52	3.6	1320	25.4	0.12	1320	25.4	0.12	0	5	3.7	4	0
425	M	38	64	4.6	2540	39.7	0.14	2560	40.1	0.15	0	12	0.6	5	1
426	M	16	71	4.6	3000	42.2	0.15	3300	46.4	0.17	0	20.3	0.6	5	1
427	F	37	50	4.2	1500	29.7	0.12	2400	47.6	0.19	0	20.3	5.2	3	0
428	F	57	91	3.5	2620	28.9	0.14	1580	17.4	0.08	0	0	0.2	2	0
429	M	35	82	3.4	2000	24.4	0.12	2800	34.1	0.17	0	3.3	9.8	6	1
430	F	22	59	3.4	1740	29.6	0.14	2100	35.7	0.17	0	26.9	17.8	1	0
431	M	35	68	5.1	2600	38.3	0.13	4700	69.3	0.23	1	30.6	23.8	4	0
432	F	49	66	5.8	3000	45.7	0.13	5000	76.1	0.22	1	35.6	10.5	4	0
433	F	46	70	3.8	2000	28.6	0.12	2000	28.6	0.12	0	0	45.7	5	1
434	F	40	45	4.8	2000	44.7	0.15	2160	48.3	0.17	0	17	11.5	3	0
435	M	49	85	3.8	2400	28.2	0.12	2600	30.5	0.13	0	5	9.2	4	0
436	M	35	75	3.4	2000	26.6	0.13	2000	26.6	0.13	0	17	45.7	5	1
437	M	52	78	3.9	2000	25.5	0.11	1600	20.4	0.09	0	12	0.5	4	0
438	F	43	46	4.4	1640	35.8	0.14	2080	45.4	0.17	0	24	0.3	4	0
439	F	45	65	4	2000	30.6	0.13	2200	33.6	0.14	0	24	1	3	0
440	F	37	54	5.5	2300	42.4	0.13	2800	51.7	0.16	0	35.6	30.3	3	0
441	F	27	51	4.2	1700	33.2	0.13	3000	58.7	0.23	1	21.6	45	4	0
442	F	23	44	3.8	1500	34.5	0.15	2500	57.5	0.25	1	5	0.6	4	0
443	F	28	55	3.6	2000	36.4	0.17	3000	54.5	0.25	1	50.9	2.5	3	0
444	F	36	49	4.1	1600	32.5	0.13	2000	40.7	0.17	0	15.3	0.5	4	0
445	F	57	63	5	2200	34.8	0.12	1600	25.3	0.08	0	8.3	34.3	2	0
446	F	27	55	5.4	2300	41.7	0.13	3000	54.3	0.17	0	18.6	1.1	4	0
447	F	41	48	5	2500	52.4	0.17	2500	52.4	0.17	0	3.3	0.5	1	0
448	F	61	53	3.7	1300	24.6	0.11	1200	22.7	0.1	0	44.3	36.7	2	0
449	F	42	76	4	2300	30.2	0.13	3300	43.4	0.18	0	15.3	12.3	4	0
450	F	48	65	3.9	2000	31	0.13	2000	31	0.13	0	37.2	25.3	4	0
451	F	25	52	4.7	2000	38.3	0.14	3300	63.2	0.23	1	18.5	0.3	3	0
452	M	34	71	4.3	3000	42.5	0.16	3600	51	0.2	0	3.3	0.5	3	0
453	F	39	65	4	2000	31	0.13	2000	31	0.13	0	47.6	5.5	4	0
454	F	41	79	4.7	3100	39.3	0.14	3100	39.3	0.14	0	8.3	0.3	4	0
455	F	31	45	4.2	1400	30.8	0.12	2000	44.1	0.17	0	45	12	4	0
456	F	46	62	4.3	2000	32.5	0.13	2200	35.8	0.14	0	18.6	3.7	3	0
457	F	34	59	4	2000	34.2	0.14	3000	51.3	0.21	1	30.6	17.3	4	0
458	M	63	74	4.3	2400	32.6	0.13	2600	35.3	0.14	0	0	0.5	4	0
459	F	33	55	4.2	1500	27.2	0.11	1600	29	0.12	0	25.1	2.2	4	0
460	F	56	58	4	1700	29.4	0.12	1200	20.7	0.09	0	29	5.3	4	0
461	F	48	53	3.3	1700	32.1	0.16	1700	32.1	0.16	0	0	0.5	4	0
462	F	51	64	3.6	1800	28.1	0.13	1800	28.1	0.13	0	5	0.3	3	0
463	F	33	55	4.4	1600	29.1	0.11	1800	32.7	0.13	0	14.9	1.4	4	0
464	F	52	56	4.3	1900	33.9	0.13	2300	41	0.16	0	12	0.7	4	0
465	F	47	57	4.7	2000	34.9	0.12	3400	59.3	0.21	1	0	0.3	3	0
466	F	39	58	4.4	2000	34.3	0.13	2800	48	0.18	0	12	2.3	4	0
467	F	49	68	3.2	1900	28	0.14	2900	42.7	0.22	1	22	2.3	3	0
468	F	49	47	3.8	1500	31.9	0.14	1800	38.3	0.17	0	14.9	5.5	4	0
469	F	39	59	4.5	2000	34.2	0.13	2500	42.7	0.16	0	8.3	0.4	4	0
470	M	52	75	4.3	2560	34	0.13	2900	38.5	0.15	0	17	1	4	0
471	F	40	53	4.8	2200	41.4	0.14	2100	39.5	0.14	0	5	0.7	4	0
472	F	44	55	3.5	1400	25.3	0.12	1800	32.5	0.16	0	0	12.9	3	0
473	F	50	49	5.2	1700	34.9	0.11	1900	39	0.13	0	18.5	11.7	3	0
474	M	39	91	5.8	4000	43.9	0.13	4200	46.1	0.13	0	0	0.4	0	0
475	F	40	70	4.1	2200	31.5	0.13	2400	34.3	0.14	0	20.3	9.3	3	0
476	F	50	68	4.2	2000	29.2	0.12	2200	32.2	0.13	0	32.3	0.4	5	1
477	F	25	67	4.2	2200	32.9	0.13	2300	34.4	0.14	0	21.9	1.2	4	0
478	F	48	61	4.2	1800	29.5	0.12	2200	36.1	0.14	0	15.3	2.6	3	0
479	F	23	60	5.5	2100	35.1	0.11	3000	50.1	0.15	0	17	4.3	3	0
480	F	57	64	4.5	2000	31	0.11	1600	24.8	0.09	0	12	2.2	3	0
481	F	42	64	4.3	2000	31.5	0.12	2600	40.9	0.16	0	12	12	4	0
482	F	40	59	3.8	1400	23.6	0.1	2000	33.7	0.15	0	21.8	0.8	4	0
483	M	35	82	3.7	2200	26.8	0.12	2700	32.9	0.15	0	5	5.8	4	0
484	F	32	51	4	1600	31.4	0.13	3000	58.8	0.25	1	0	1.2	3	0
485	F	52	51	3.8	1400	27.7	0.12	1700	33.6	0.15	0	5	0.7	4	0
486	F	50	78	3.7	2300	29.7	0.13	2500	32.3	0.14	0	29	5.4	3	0
487	F	50	60	4.3	1700	28.3	0.11	2600	43.3	0.17	0	5	0.5	4	0
488	M	25	57	3.4	1600	28.3	0.14	2000	35.4	0.17	0	0	17.3	3	0
489	F	34	64	5.5	2400	37.4	0.11	3500	54.5	0.17	0	18.6	7.8	3	0
490	F	38	52	4	2000	38.6	0.16	1800	34.7	0.14	0	12	0.3	3	0
491	F	35	77	4	2400	31.2	0.13	3000	39	0.16	0	18.5	2.2	3	0
492	F	31	55	4.8	2000	36.6	0.13	2800	51.2	0.18	0	17	11.5	2	0
493	F	46	53	4.2	2200	41.4	0.17	2300	43.3	0.17	0	39.3	16.3	4	0
494	F	30	55	4.5	2000	36.3	0.13	2700	49	0.18	0	20.3	2.8	4	0
495	M	35	71	4.4	2400	33.8	0.13	2800	39.4	0.15	0	9.8	0.2	5	1
496	F	54	57	5	2300	40.2	0.13	2700	47.2	0.16	0	15.3	36.4	3	0
497	F	62	60	4.7	2300	38.6	0.14	2500	41.9	0.15	0	5	0.5	4	0
498	F	33	62	3.2	1600	25.6	0.13	2200	35.3	0.18	0	12	2	3	0
499	F	46	68	4.3	2100	31	0.12	3000	44.3	0.17	0	5	0.2	4	0
500	M	50	81	4.3	3000	37.1	0.15	3000	37.1	0.15	0	0	1.1	3	0
501	F	24	50	4	1600	31.7	0.13	2500	49.6	0.21	1	23.6	5.3	3	0
502	F	53	52	3.5	1300	24.8	0.12	1200	22.9	0.11	0	5	0.4	4	0
503	F	33	50	4	1400	27.8	0.12	1600	31.8	0.13	0	17	0.3	8	1
504	F	33	79	3.8	2400	30.2	0.13	2600	32.7	0.14	0	17	0.7	7	1
505	F	56	58	3.4	1500	25.8	0.13	2000	34.5	0.17	0	12	0.3	4	0
506	F	41	58	3.5	2000	34.2	0.17	2400	41.1	0.2	0	12	5.8	4	0
507	M	31	117	3.6	3000	25.7	0.12	3000	25.7	0.12	0	5	0.5	6	1
508	F	24	57	3.8	2000	35.2	0.15	2500	44.1	0.19	0	17	0.7	4	0
509	F	25	54	3.6	1800	33.5	0.15	3000	55.8	0.26	1	17	2.2	3	0
510	F	23	58	3.2	1400	24	0.13	1100	18.9	0.1	0	23.5	13	2	0
511	F	52	65	4.2	2500	38.3	0.15	2200	33.7	0.13	0	20.3	9.2	3	0
512	F	40	54	3.6	2100	39	0.18	2000	37.2	0.17	0	12	8	3	0
513	F	37	51	6.2	2600	51.1	0.14	2800	55	0.15	0	47	27.7	4	0
514	F	32	52	4	1600	31	0.13	2400	46.6	0.19	0	5	4.1	4	0
515	F	56	51	4.3	2000	39.4	0.15	3000	59.2	0.23	1	21.8	4.8	3	0
516	F	41	60	3.8	1600	26.6	0.12	2000	33.2	0.15	0	17	9.6	4	0
517	F	51	58	3	1200	20.7	0.11	1400	24.1	0.13	0	23.6	46.3	4	0
518	F	49	68	3.6	2000	29.5	0.14	2200	32.4	0.15	0	23.6	5.8	4	0
519	F	46	51	4.3	1700	33.4	0.13	2200	43.2	0.17	0	6.5	2.2	3	0
520	F	24	120	3.2	3000	25.1	0.13	3000	25.1	0.13	0	26.9	1.2	4	0
521	F	43	58	3.1	1300	22.6	0.12	2000	34.7	0.19	0	12	1.1	4	0
522	F	34	49	5.5	2200	45.1	0.14	3300	67.6	0.2	0	39.3	0.7	5	1
523	F	35	51	3.9	1800	35.3	0.15	2800	55	0.23	1	17	0.9	4	0
524	F	44	50	4.4	2100	42.4	0.16	3200	64.6	0.24	1	17	16.9	4	0
525	F	47	69	4	2200	32.1	0.13	2000	29.2	0.12	0	5	1	4	0
526	F	41	83	3.5	1800	21.8	0.1	2000	24.2	0.12	0	53	45.7	7	1
527	M	23	82	4.2	3000	36.5	0.15	3500	42.6	0.17	0	12	4.2	3	0
528	F	46	53	4	1800	33.7	0.14	2600	48.7	0.2	0	29	1.2	3	0
529	F	41	63	3.1	1700	27.2	0.15	2500	39.9	0.22	1	68.3	0.7	3	0
530	F	49	57	3.3	1600	27.9	0.14	2500	43.6	0.22	1	12	0.3	5	1
531	F	33	59	3.8	1700	28.9	0.13	2400	40.7	0.18	0	35.6	1.8	4	0
532	F	47	53	4	1800	33.7	0.14	2200	41.2	0.17	0	0	0.7	3	0
533	F	56	64	3.8	2100	32.8	0.15	2100	32.8	0.15	0	17	0.8	4	0
534	F	40	61	4	2200	36.1	0.15	2400	39.4	0.16	0	24	45.3	3	0
535	F	41	59	3.6	1800	30.5	0.14	2400	40.7	0.19	0	12	12.7	4	0
536	F	38	56	3.5	1500	27	0.13	2000	36	0.17	0	17	1.3	3	0
537	F	49	66	4.1	2200	33.2	0.14	3200	48.3	0.2	0	20.3	5.3	4	0
538	F	39	73	3.1	1400	19.1	0.1	1600	21.8	0.12	0	24	13.7	3	0
539	F	49	59	4.3	2400	40.9	0.16	2400	40.9	0.16	0	5	29	3	0
540	F	36	47	3.9	2000	42.6	0.18	2600	55.3	0.24	1	21.9	3.8	4	0
541	F	31	51	4.2	2000	38.9	0.16	2100	40.9	0.16	0	12	5	3	0
542	F	25	49	4	1600	32.6	0.14	2500	50.9	0.21	1	12	5.3	3	0
543	F	37	58	4	2000	34.6	0.14	2000	34.6	0.14	0	5	2.1	4	0
544	F	29	61	4.2	2400	39.5	0.15	4000	65.8	0.26	1	0	4.8	2	0
545	F	24	53	4.1	1600	30.3	0.12	2300	43.6	0.18	0	38.9	29.3	2	0
546	F	34	51	3.3	1600	31.1	0.16	1500	29.2	0.15	0	17	6	4	0
547	F	42	55	3.8	1600	28.9	0.13	1600	28.9	0.13	0	0	0.1	5	1
548	F	20	50	3.8	1500	29.8	0.13	1300	25.8	0.11	0	18.6	2.2	3	0
549	F	40	63	5.8	3400	53.9	0.15	2400	38	0.11	0	5	0.8	4	0
550	M	37	82	3.6	2600	31.7	0.15	3600	44	0.2	0	47.6	0.8	6	1
551	F	56	70	4	2100	30	0.12	2000	28.5	0.12	0	41	0.4	7	1
552	M	45	67	4.6	2600	38.6	0.14	2400	35.6	0.13	0	17	0.8	3	0
553	F	33	50	3.4	1800	35.8	0.18	1600	31.8	0.16	0	12	1.2	4	0
554	F	34	56	3.6	1200	21.3	0.1	2000	35.5	0.17	0	32.3	4	2	0
555	F	27	50	3.9	1800	35.7	0.15	2200	43.6	0.18	0	30.6	0.5	4	0
556	F	42	69	4.1	2000	29.1	0.12	2400	34.9	0.14	0	17	3.3	2	0
557	F	55	51	4.8	2400	46.9	0.16	2800	54.7	0.19	0	27.3	40.5	5	1
558	F	25	61	3.8	1800	29.3	0.13	2900	47.2	0.21	1	12	13.5	3	0
559	F	52	56	3.8	1300	23.1	0.1	1700	30.2	0.13	0	17	0.3	5	1
560	F	47	50	3.8	2000	40.2	0.17	2000	40.2	0.17	0	7.9	42.5	3	0
561	M	31	87	4.5	3700	42.6	0.16	5200	59.9	0.22	1	32.3	37.7	3	0
562	F	45	52	3.8	1500	28.8	0.13	1700	32.6	0.15	0	27.3	4.7	4	0
563	F	69	55	4.3	1400	25.3	0.1	2000	36.2	0.14	0	24.6	31.3	3	0
564	F	52	57	3.7	1500	26.2	0.12	1700	29.7	0.13	0	21.8	0.6	4	0
565	F	31	58	6.2	2600	45.1	0.12	4400	76.4	0.21	1	12	2.5	2	0
566	F	33	50	3.9	1800	36	0.15	2000	40	0.17	0	0	0.5	3	0
567	F	62	71	4	2000	28.4	0.12	2200	31.2	0.13	0	17	0.6	5	1
568	F	45	51	3.2	1500	29.7	0.15	2100	41.6	0.21	1	17	3.8	3	0
569	F	25	59	3.8	1600	27.1	0.12	1700	28.8	0.13	0	12	5.5	4	0
570	M	51	69	3.7	1800	26.2	0.12	1500	21.8	0.1	0	5	0.7	2	0
571	F	46	61	3.7	1600	26.3	0.12	3100	50.9	0.23	1	3.3	0.1	4	0
572	F	30	60	3.5	1600	26.8	0.13	2400	40.2	0.19	0	24	0.3	4	0
573	F	24	56	3.6	2000	35.6	0.17	3000	53.4	0.25	1	6	4.7	3	0
574	F	21	66	4.4	2600	39.4	0.15	3000	45.5	0.17	0	12	2.1	4	0
575	F	26	51	4.1	1700	33.2	0.14	2400	46.9	0.19	0	18.5	6.2	3	0
576	F	30	59	3.3	1400	23.6	0.12	2200	37.1	0.19	0	12	23.3	3	0
577	F	44	49	4.1	1500	30.4	0.12	1700	34.4	0.14	0	33.9	45.2	4	0
578	F	37	96	4.4	3260	34.1	0.13	3600	37.6	0.14	0	29	0.9	2	0
579	F	36	76	3.8	2500	32.8	0.15	3000	39.3	0.17	0	0	2.3	4	0
580	F	28	70	5.1	2500	35.5	0.12	4000	56.8	0.19	0	17	4.3	3	0
581	F	48	52	4.5	1500	28.8	0.11	1400	26.9	0.1	0	5	16.8	3	0
582	F	22	89	4.2	4000	45.1	0.18	4000	45.1	0.18	0	6.5	15	2	0
583	F	37	78	4.7	3000	38.3	0.14	4000	51.1	0.18	0	29	10.5	4	0
584	F	29	48	4.4	2000	41.3	0.16	3000	62	0.23	1	5	2.2	3	0
585	F	61	61	6.1	2400	39.4	0.11	2800	46	0.13	0	33.1	5.2	3	0
586	M	28	75	7.4	3200	42.6	0.1	3600	47.9	0.11	0	1	0.3	4	0
587	F	49	57	4.8	2000	35.1	0.12	2200	38.6	0.14	0	12	1.3	4	0
588	F	46	53	4.3	1800	34.3	0.13	2500	47.6	0.19	0	20.3	45	4	0
589	M	27	87	7.4	3000	34.6	0.08	5100	58.8	0.13	0	57	38.7	4	0
590	F	35	92	4.8	3700	40.2	0.14	3500	38	0.13	0	24	2	4	0
591	M	31	79	3.5	2200	27.8	0.13	2400	30.4	0.14	0	24	0.4	4	0
592	F	47	74	4.5	2300	31.3	0.11	2700	36.7	0.13	0	17	2.8	3	0
593	F	36	54	4	1700	31.3	0.13	2400	44.2	0.18	0	35.6	13.4	3	0
594	F	24	46	5.6	2100	45.3	0.13	2600	56	0.17	0	3.3	1.6	4	0
595	F	47	50	4.3	2000	40.4	0.16	3000	60.5	0.24	1	6.6	0.2	6	1
596	F	29	53	5.9	2000	38	0.11	3000	57	0.16	0	2	47.2	5	1
597	F	26	53	4.3	2400	45.3	0.17	2300	43.4	0.17	0	15.3	36.2	3	0
598	F	28	46	4.2	1800	38.9	0.16	3000	64.8	0.26	1	0	1	3	0
599	F	62	65	3.9	2000	31	0.13	2500	38.7	0.16	0	23.6	7.8	2	0
600	F	53	60	5.5	2500	41.5	0.13	2200	36.5	0.11	0	32.3	2.7	4	0
601	F	42	57	4.4	2000	34.9	0.13	2000	34.9	0.13	0	0	45	3	0
602	F	20	58	5.1	2700	46.8	0.15	4000	69.4	0.23	1	21.8	44.3	3	0
603	F	30	56	4.9	2400	42.9	0.15	3600	64.3	0.22	1	30.6	44.3	5	1
604	F	44	55	5.2	2100	38.3	0.12	2300	42	0.14	0	12	0.9	4	0
605	F	38	57	4.5	2400	41.9	0.16	3400	59.3	0.22	1	6.5	0.4	6	1
606	F	26	66	3.8	2000	30.2	0.13	2500	37.8	0.16	0	25.1	45.7	3	0
607	F	51	54	4	1400	26	0.11	1500	27.9	0.12	0	12	2.2	3	0
608	F	28	60	4.1	2300	38.5	0.16	2700	45.2	0.18	0	32.3	20.1	3	0
609	F	45	58	6.6	3500	60.7	0.15	3500	60.7	0.15	0	8.3	0.5	4	0
610	F	32	79	6.3	5500	69.5	0.18	5500	69.5	0.18	0	36.8	0.7	4	0
611	F	19	51	5.7	2500	49.2	0.14	4000	78.7	0.23	1	0	1.3	4	0
612	F	44	59	4.4	2100	35.4	0.13	2600	43.8	0.17	0	18.6	35.7	3	0
613	F	43	59	4.3	2000	33.7	0.13	3000	50.5	0.19	0	22	11.6	4	0
614	F	45	64	4.7	2300	35.7	0.13	2500	38.8	0.14	0	12	3.5	3	0
615	M	49	85	4.4	3200	37.8	0.14	3000	35.5	0.13	0	0	0.2	2	0
616	M	29	98	4	3000	30.7	0.13	3200	32.8	0.14	0	15.3	5.2	4	0
617	F	34	77	5.5	4300	56.1	0.17	4500	58.7	0.18	0	46	1.4	5	1
618	F	41	58	4.6	2500	43.5	0.16	2700	47	0.17	0	21.9	40.7	3	0
619	F	42	58	4.5	2200	37.9	0.14	3000	51.6	0.19	0	21.8	0.6	4	0
620	F	27	59	5.5	2600	43.8	0.13	3700	62.4	0.19	0	87.3	19.8	3	0
621	F	48	69	3.9	1700	24.6	0.1	2500	36.1	0.15	0	5	1.2	3	0
622	F	42	58	4.2	2200	38	0.15	3000	51.8	0.21	1	12	7	3	0
623	F	29	49	6.4	2600	53.1	0.14	3800	77.6	0.2	0	18.5	6.6	3	0
624	F	22	52	3.6	1500	28.8	0.13	2700	51.9	0.24	1	17	2.9	4	0
625	F	55	61	4.6	2400	39.7	0.14	2400	39.7	0.14	0	6.5	13.7	3	0
626	F	54	57	4.8	2400	41.8	0.14	2800	48.8	0.17	0	0	4.4	4	0
627	F	36	78	4.2	2700	34.8	0.14	3000	38.7	0.15	0	12	3.2	3	0
628	F	52	63	3.8	2100	33.2	0.14	2700	42.7	0.19	0	24	10.4	3	0
629	F	40	81	4.6	3000	36.9	0.13	4000	49.3	0.18	0	12	21.5	4	0
630	F	37	59	4.4	2000	33.7	0.13	2200	37	0.14	0	20.3	0.6	7	1
631	F	51	55	3.8	2000	36.4	0.16	2400	43.7	0.19	0	15.3	2.6	4	0
632	F	40	56	4.3	2100	37.6	0.14	2720	48.7	0.19	0	27.3	35.9	2	0
633	F	44	60	3.7	2000	33.6	0.15	3000	50.4	0.23	1	29	5.5	2	0
634	F	23	66	5.8	2500	37.8	0.11	3800	57.5	0.17	0	13.1	34.7	3	0
635	F	35	67	6.3	3400	50.5	0.13	3000	44.6	0.12	0	42.2	48	3	0
